# Supplementary material for: A likelihood ratio framework for inferring close kinship from dynamically selected SNPs
Source: Front Genet. 2025 Jul 23;16:1635734. doi: 10.3389/fgene.2025.1635734 (PMC12325062; doi:10.3389/fgene.2025.1635734)
Supplement: Supplementary file 2 [file Table1.xlsx]

## Sheet: Table S1
Table S1. Incorrect pairs with Minimum Genetic Distance (MGD)=30cM and Minor Allele Frequency (MAF)=0.4 (126 SNPs) with empirical data. Validation study was done based on GRCh38.
Sample1	Sample2	True_Relationship	Predicted_Relationship	SuperPopulation	Second_Max_Likelihood_relationship	Max_Likelihood_Value	Second_Max_Likelihood_Value	MAX_to_Second_MAX_Likelihood_Ratio
HG02774	HG02776	Parent-Child	Second-Degree	sas	Sibling	1.1863e-111	1.1354e-111	1.04483
HG00404	HG00405	Parent-Child	Sibling	eas	Parent-Child	2.5532e-99	2.266e-99	1.12674
NA18503	NA18504	Parent-Child	Sibling	afr	Parent-Child	2.2026e-100	1.477e-100	1.49127
HG01889	HG01891	Parent-Child	Sibling	amr	Parent-Child	9.3276e-107	1.942e-107	4.80309
HG00501	HG00524	Sibling	Parent-Child	eas	Sibling	1.1715e-102	2.5604e-103	4.57546
HG00502	HG00512	Second-Degree	Unrelated	eas	Second-Degree	2.1844e-117	9.816e-118	2.22535
HG00582	HG00635	Second-Degree	Sibling	eas	Second-Degree	3.926e-108	4.73e-109	8.30021
HG00579	HG00635	Second-Degree	Sibling	eas	Second-Degree	2.8194e-108	3.2067e-109	8.79222
HG00578	HG00582	Second-Degree	Sibling	eas	Second-Degree	2.9678e-106	3.4634e-108	85.6904
HG01092	HG01973	Unrelated	Second-Degree	amr	Unrelated	1.7556e-111	1.745e-111	1.00607
NA19190	HG02819	Unrelated	Second-Degree	afr	Unrelated	2.6341e-112	2.5098e-112	1.04953
HG03040	HG03343	Unrelated	Second-Degree	afr	Unrelated	1.0233e-109	9.7162e-110	1.05319
HG02895	HG03241	Unrelated	Second-Degree	afr	Unrelated	1.1284e-114	1.0518e-114	1.07283
NA19094	HG02971	Unrelated	Second-Degree	afr	Unrelated	4.8021e-110	4.4405e-110	1.08143
HG02181	HG01860	Unrelated	Second-Degree	eas	Unrelated	3.0595e-112	2.7762e-112	1.10205
HG00278	HG00324	Unrelated	Second-Degree	nfe	Unrelated	1.719e-118	1.484e-118	1.15836
HG02318	HG02545	Unrelated	Second-Degree	amr	Unrelated	1.8927e-118	1.5574e-118	1.21529
HG02375	NA19005	Unrelated	Second-Degree	eas	Unrelated	4.2285e-109	3.3972e-109	1.2447
NA20289	NA20278	Unrelated	Second-Degree	amr	Unrelated	5.5764e-119	4.4028e-119	1.26656
HG02075	HG02082	Unrelated	Second-Degree	eas	Unrelated	6.6399e-115	5.1754e-115	1.28297
HG00459	HG02134	Unrelated	Second-Degree	eas	Unrelated	1.0294e-114	7.1478e-115	1.44016
HG03363	HG03548	Unrelated	Second-Degree	afr	Unrelated	9.7547e-110	6.6347e-110	1.47025
NA18748	HG00477	Unrelated	Second-Degree	eas	Unrelated	5.5503e-111	3.7487e-111	1.48059
NA20894	HG03654	Unrelated	Second-Degree	sas	Unrelated	2.788e-114	1.8642e-114	1.49555
HG02625	HG03130	Unrelated	Second-Degree	afr	Unrelated	5.2308e-114	3.197e-114	1.63616
HG03018	NA21092	Unrelated	Second-Degree	sas	Unrelated	1.2701e-109	7.569e-110	1.67803
HG01150	NA20359	Unrelated	Second-Degree	amr	Unrelated	6.9994e-112	4.088e-112	1.71218
NA18559	HG02079	Unrelated	Second-Degree	eas	Unrelated	3.8261e-119	2.2047e-119	1.73543
HG02494	NA21144	Unrelated	Second-Degree	sas	Unrelated	6.9876e-110	3.9523e-110	1.76798
HG01497	HG02283	Unrelated	Second-Degree	amr	Unrelated	2.2053e-116	1.2099e-116	1.82271
HG02450	HG01390	Unrelated	Second-Degree	amr	Unrelated	2.1723e-113	1.1633e-113	1.86736
NA18546	HG00543	Unrelated	Second-Degree	eas	Unrelated	4.3793e-114	2.3083e-114	1.8972
NA20900	HG02780	Unrelated	Second-Degree	sas	Unrelated	5.8072e-118	3.0387e-118	1.91108
HG03868	HG03898	Unrelated	Second-Degree	sas	Unrelated	3.0874e-115	1.5036e-115	2.05334
HG04159	NA20889	Unrelated	Second-Degree	sas	Unrelated	2.1328e-116	1.0094e-116	2.11294
NA19007	HG00479	Unrelated	Second-Degree	eas	Unrelated	1.7422e-110	8.1083e-111	2.14866
NA18629	HG00673	Unrelated	Second-Degree	eas	Unrelated	3.5438e-107	1.3062e-107	2.71306
HG01403	HG02429	Unrelated	Second-Degree	amr	Unrelated	7.8214e-114	2.68e-114	2.91843
NA19207	HG02968	Unrelated	Second-Degree	afr	Unrelated	1.6651e-110	5.6324e-111	2.95629
NA18646	HG00565	Unrelated	Second-Degree	eas	Unrelated	2.3887e-114	7.8817e-115	3.03069
HG01125	HG01433	Unrelated	Second-Degree	amr	Unrelated	3.3399e-115	1.0951e-115	3.04986
HG03354	HG03169	Unrelated	Second-Degree	afr	Unrelated	9.0675e-112	2.7611e-112	3.28402
NA21128	HG04183	Unrelated	Second-Degree	sas	Unrelated	1.5677e-114	4.5138e-115	3.47313
NA20863	HG02653	Unrelated	Second-Degree	sas	Unrelated	1.1833e-108	3.2954e-109	3.59076
NA19355	HG03077	Unrelated	Second-Degree	afr	Unrelated	5.943e-110	1.5826e-110	3.75521
HG00630	HG00446	Unrelated	Second-Degree	eas	Unrelated	4.8452e-109	1.2878e-109	3.76239
NA20332	NA19679	Unrelated	Second-Degree	amr	Unrelated	3.1153e-120	7.6083e-121	4.09461
NA18597	NA18983	Unrelated	Second-Degree	eas	Unrelated	1.3419e-112	2.9393e-113	4.56537
HG01806	HG00557	Unrelated	Second-Degree	eas	Unrelated	2.9225e-111	5.6353e-112	5.18606
HG03788	NA21135	Unrelated	Second-Degree	sas	Unrelated	7.6672e-113	1.4229e-113	5.38843
NA19720	HG01056	Unrelated	Second-Degree	amr	Unrelated	3.3729e-111	6.2329e-112	5.41145
HG01809	HG02401	Unrelated	Second-Degree	eas	Unrelated	1.0539e-118	1.7535e-119	6.01027
HG03978	NA20886	Unrelated	Second-Degree	sas	Unrelated	1.3545e-113	2.1126e-114	6.41153
NA19755	NA19665	Unrelated	Second-Degree	amr	Unrelated	1.3595e-117	2.0028e-118	6.788
HG03915	HG03856	Unrelated	Second-Degree	sas	Unrelated	1.6028e-111	1.9745e-112	8.1175
HG03296	HG02922	Unrelated	Second-Degree	afr	Unrelated	8.3176e-113	9.639e-114	8.62911
HG01395	HG02334	Unrelated	Second-Degree	amr	Unrelated	3.9826e-118	4.5327e-119	8.78637
HG04171	HG03729	Unrelated	Second-Degree	sas	Unrelated	1.6009e-109	1.6418e-110	9.75088
HG01697	HG01510	Unrelated	Second-Degree	nfe	Unrelated	2.9604e-114	2.8388e-115	10.4284
HG02716	HG02885	Unrelated	Second-Degree	afr	Unrelated	8.8001e-115	8.2343e-116	10.6871
NA20895	NA20911	Unrelated	Second-Degree	sas	Unrelated	3.3659e-110	3.135e-111	10.7365
HG01515	HG00102	Unrelated	Second-Degree	nfe	Unrelated	7.086e-112	6.2641e-113	11.3121
NA19749	HG01974	Unrelated	Second-Degree	amr	Unrelated	2.9871e-110	2.1987e-111	13.5858
HG03478	HG03469	Unrelated	Second-Degree	afr	Sibling	9.0584e-110	6.6131e-111	13.6977
NA21090	NA21089	Unrelated	Second-Degree	sas	Unrelated	1.2901e-114	6.8535e-116	18.824
NA19435	NA19468	Unrelated	Second-Degree	afr	Unrelated	2.8811e-115	1.4077e-116	20.4667
HG03548	HG03432	Unrelated	Second-Degree	afr	Unrelated	5.6806e-109	2.4021e-110	23.6485
HG00160	NA12413	Unrelated	Second-Degree	nfe	Unrelated	2.6892e-109	1.019e-110	26.3906
HG01084	HG02450	Unrelated	Second-Degree	amr	Unrelated	5.1301e-114	1.8012e-115	28.4816
NA19665	HG01571	Unrelated	Second-Degree	amr	Unrelated	3.7048e-115	9.0581e-117	40.9004
HG03369	NA19256	Unrelated	Second-Degree	afr	Sibling	2.1966e-108	4.4652e-110	49.1938
HG02273	HG01993	Unrelated	Second-Degree	amr	Unrelated	1.1172e-113	1.879e-115	59.4572

## Sheet: Table S2
Table S2. Confusion matrix of determining relationships given (Minor Allele Frequency (MAF)=0.4 and Minimum Genetic Distance (MGD)=10cM, with 346 selected single nucleotide polymorphisms (SNPs), using empirical data. The rows are the true relationships, and the columns are the predicted relationships.
	Predicted relationships
		Parent-Child	Sibling	Second-Degree	Unrelated
True relationships	Parent-Child	1198	2	0	0
	Sibling	0	12	0	0
	Second-Degree	0	0	32	0
	Unrelated	0	0	8	992

## Sheet: Table S3
Table S3. Incorrect pairs with Minimum Genetic Distance (MGD)=30cM and Minor Allele Frequency (MAF)=0.4 (126 SNPs) with empirical data (GRCh38, CEU population). Simulation was conducted for 5 pedigrees each time and repeat 10 times. In total, 50 pedigrees. )
Replicate	Sample1	Sample2	True_Relationship	Predicted_Relationship	Second_Max_Likelihood_relationship	Max_Likelihood_Value	Second_Max_Likelihood_Value	MAX_to_Second_MAX_Likelihood_Ratio
r10	F1_g1-b1-s1	F1_g1-b2-s1	Unrelated	Second-Degree	Unrelated	6.3595e-112	2.6735e-113	23.787
r10	F1_g1-b2-s1	F1_g1-b2-i1	Unrelated	Second-Degree	Unrelated	6.7571e-113	3.2523e-113	2.0776
r10	F1_g1-b2-s1	F1_g2-b1-i1	Unrelated	Second-Degree	Unrelated	1.2828e-114	4.3206e-115	2.9691
r10	F1_g1-b2-s1	F1_g2-b2-i1	Unrelated	Second-Degree	Unrelated	1.1796e-113	6.3031e-114	1.8715
r10	F1_g2-b3-i1	F1_g2-b6-i1	Unrelated	Second-Degree	Unrelated	1.6285e-118	1.411e-119	11.542
r10	F1_g1-b2-i1	F1_g2-b3-i1	Unrelated	Second-Degree	Unrelated	3.7616e-118	2.1012e-118	1.7902
r10	F3_g1-b2-s1	F3_g1-b2-i1	Unrelated	Second-Degree	Unrelated	3.268e-109	1.1234e-109	2.9091
r10	F4_g1-b1-s1	F4_g1-b2-i1	Unrelated	Second-Degree	Unrelated	4.0938e-113	3.8266e-113	1.0698
r10	F4_g1-b2-i1	F4_g2-b1-i1	Unrelated	Second-Degree	Unrelated	2.9924e-113	1.1597e-113	2.5804
r10	F4_g1-b2-i1	F4_g2-b3-i1	Unrelated	Second-Degree	Unrelated	1.2132e-114	9.0349e-115	1.3428
r10	F2_g1-b1-s1	F2_g2-b2-i1	Parent-Child	Sibling	Parent-Child	2.6062e-102	2.587e-102	1.00743
r10	F3_g1-b2-s1	F3_g2-b6-i1	Parent-Child	Sibling	Parent-Child	2.5804e-100	3.9355e-101	6.55655
r10	F1_g1-b1-s1	F1_g3-b2-i1	Second-Degree	Sibling	Second-Degree	2.321e-109	1.436e-109	1.6163
r10	F1_g1-b1-s1	F1_g3-b1-i1	Second-Degree	Sibling	Second-Degree	1.4267e-112	9.1969e-113	1.55129
r10	F1_g1-b2-s1	F1_g3-b4-i1	Second-Degree	Sibling	Second-Degree	2.1877e-109	1.3806e-109	1.58453
r10	F1_g1-b2-s1	F1_g3-b2-i1	Second-Degree	Sibling	Second-Degree	1.7666e-106	5.2353e-107	3.37437
r10	F1_g2-b3-i1	F1_g3-b1-i1	Second-Degree	Sibling	Second-Degree	2.572e-115	1.9104e-115	1.34631
r10	F1_g2-b3-i1	F1_g3-b2-i1	Second-Degree	Sibling	Second-Degree	4.3679e-112	3.3063e-112	1.32109
r10	F1_g2-b4-i1	F1_g3-b1-i1	Second-Degree	Sibling	Second-Degree	4.2616e-112	3.1596e-113	13.4881
r10	F2_g1-b2-i1	F2_g3-b3-i1	Second-Degree	Sibling	Second-Degree	3.664e-109	2.3561e-109	1.5551
r10	F2_g2-b4-i1	F2_g3-b2-i1	Second-Degree	Unrelated	Second-Degree	1.0314e-117	8.1941e-119	12.5868
r10	F3_g1-b1-s1	F3_g3-b1-i1	Second-Degree	Unrelated	Second-Degree	7.6484e-112	6.8796e-112	1.11175
r10	F3_g1-b1-s1	F3_g3-b4-i1	Second-Degree	Unrelated	Second-Degree	1.2128e-110	1.3635e-111	8.89442
r10	F4_g1-b1-s1	F4_g3-b5-i1	Second-Degree	Unrelated	Second-Degree	4.3313e-114	4.9449e-115	8.75887
r10	F4_g1-b2-s1	F4_g3-b5-i1	Second-Degree	Sibling	Second-Degree	2.3995e-112	8.4925e-113	2.8255
r10	F4_g2-b2-i1	F4_g3-b2-i1	Second-Degree	Unrelated	Second-Degree	1.2813e-113	2.1249e-114	6.02991
r10	F4_g2-b2-i1	F4_g3-b5-i1	Second-Degree	Unrelated	Second-Degree	1.4306e-116	5.2413e-118	27.2956
r10	F4_g2-b2-i1	F4_g3-b3-i1	Second-Degree	Unrelated	Second-Degree	2.534e-115	6.7408e-116	3.75926
r10	F4_g2-b2-i1	F4_g3-b4-i1	Second-Degree	Unrelated	Second-Degree	1.5379e-112	1.0572e-114	145.471
r10	F5_g1-b1-s1	F5_g3-b2-i1	Second-Degree	Unrelated	Second-Degree	1.0769e-109	8.9237e-110	1.20678
r10	F1_g3-b1-i1	F1_g3-b2-i1	Sibling	Second-Degree	Sibling	1.9137e-110	6.6225e-111	2.88973
r10	F3_g2-b1-i1	F3_g2-b3-i1	Sibling	Second-Degree	Sibling	1.001e-112	2.3682e-113	4.22699
r10	F3_g2-b3-i1	F3_g2-b4-i1	Sibling	Second-Degree	Sibling	5.8814e-113	4.6265e-113	1.27122
r10	F4_g2-b1-i1	F4_g2-b2-i1	Sibling	Second-Degree	Sibling	7.1485e-110	1.5477e-111	46.1895
r10	F4_g2-b2-i1	F4_g2-b5-i1	Sibling	Second-Degree	Sibling	4.4525e-112	2.4921e-113	17.8662
r10	F4_g3-b1-i1	F4_g3-b2-i1	Sibling	Parent-Child	Sibling	3.3917e-103	5.179e-104	6.54903
r6	F1_g1-b2-i1	F1_g2-b3-i1	Unrelated	Second-Degree	Unrelated	6.8921e-113	6.8489e-114	10.063
r6	F2_g1-b1-i1	F2_g2-b6-i1	Unrelated	Second-Degree	Unrelated	2.094e-112	1.3117e-113	15.964
r6	F2_g2-b1-i1	F2_g2-b6-i1	Unrelated	Second-Degree	Unrelated	1.6551e-110	4.5413e-111	3.6445
r6	F2_g2-b2-i1	F2_g2-b6-i1	Unrelated	Second-Degree	Unrelated	2.5828e-110	1.9075e-110	1.354
r6	F3_g1-b1-s1	F3_g1-b2-s1	Unrelated	Second-Degree	Unrelated	1.0411e-112	5.5341e-113	1.8813
r6	F3_g2-b2-i1	F3_g2-b6-i1	Unrelated	Second-Degree	Unrelated	6.5398e-113	4.8661e-113	1.344
r6	F4_g1-b1-s1	F4_g2-b5-i1	Parent-Child	Sibling	Parent-Child	8.5504e-105	1.7462e-105	4.89646
r6	F1_g1-b2-i1	F1_g3-b5-i1	Second-Degree	Unrelated	Second-Degree	3.5443e-112	3.5274e-112	1.00479
r6	F1_g2-b4-i1	F1_g3-b4-i1	Second-Degree	Unrelated	Second-Degree	2.6476e-111	1.4457e-111	1.8314
r6	F2_g1-b1-s1	F2_g3-b5-i1	Second-Degree	Unrelated	Second-Degree	4.1949e-116	2.0226e-116	2.07404
r6	F2_g1-b1-s1	F2_g3-b4-i1	Second-Degree	Sibling	Second-Degree	1.8481e-111	1.0445e-111	1.76939
r6	F2_g1-b1-i1	F2_g3-b2-i1	Second-Degree	Sibling	Second-Degree	1.0305e-114	9.2099e-115	1.11885
r6	F2_g1-b1-i1	F2_g3-b4-i1	Second-Degree	Sibling	Second-Degree	4.1099e-113	4.0137e-113	1.02393
r6	F2_g1-b1-i1	F2_g3-b5-i1	Second-Degree	Sibling	Second-Degree	6.3084e-109	2.2008e-111	286.638
r6	F2_g2-b4-i1	F2_g3-b5-i1	Second-Degree	Sibling	Second-Degree	3.0377e-109	9.1055e-110	3.33626
r6	F3_g1-b1-s1	F3_g3-b5-i1	Second-Degree	Parent-Child	Sibling	2.2876e-104	9.2263e-108	2479.46
r6	F3_g1-b1-i1	F3_g3-b5-i1	Second-Degree	Unrelated	Second-Degree	2.296e-113	1.4086e-113	1.62997
r6	F3_g2-b2-i1	F3_g3-b5-i1	Second-Degree	Sibling	Second-Degree	5.7574e-110	5.7358e-110	1.00371
r6	F3_g2-b2-i1	F3_g3-b3-i1	Second-Degree	Sibling	Second-Degree	2.9668e-110	1.1899e-110	2.49338
r6	F3_g2-b3-i1	F3_g3-b3-i1	Second-Degree	Parent-Child	Second-Degree	1.5173e-107	5.7905e-108	2.6203
r6	F4_g1-b1-s1	F4_g3-b3-i1	Second-Degree	Unrelated	Second-Degree	3.8417e-114	3.3653e-114	1.14154
r6	F4_g1-b1-i1	F4_g3-b1-i1	Second-Degree	Unrelated	Second-Degree	3.4354e-113	5.1904e-114	6.61857
r6	F4_g1-b2-s1	F4_g3-b2-i1	Second-Degree	Unrelated	Second-Degree	7.2346e-114	3.6183e-114	1.99944
r6	F4_g2-b1-i1	F4_g3-b1-i1	Second-Degree	Unrelated	Second-Degree	4.8709e-112	4.7779e-113	10.1945
r6	F4_g2-b1-i1	F4_g3-b2-i1	Second-Degree	Unrelated	Second-Degree	2.2566e-114	1.8203e-115	12.3973
r6	F4_g2-b1-i1	F4_g3-b3-i1	Second-Degree	Unrelated	Second-Degree	2.8912e-116	5.2388e-118	55.1876
r6	F4_g2-b1-i1	F4_g3-b4-i1	Second-Degree	Unrelated	Second-Degree	1.3309e-118	1.0584e-118	1.25756
r6	F4_g2-b2-i1	F4_g3-b2-i1	Second-Degree	Unrelated	Second-Degree	3.4619e-113	9.8497e-115	35.1481
r6	F4_g2-b2-i1	F4_g3-b3-i1	Second-Degree	Unrelated	Second-Degree	4.4354e-115	8.5313e-117	51.9913
r6	F4_g2-b2-i1	F4_g3-b1-i1	Second-Degree	Unrelated	Second-Degree	7.4726e-111	1.7192e-111	4.3465
r6	F4_g2-b3-i1	F4_g3-b2-i1	Second-Degree	Unrelated	Second-Degree	1.1008e-117	2.3213e-118	4.74248
r6	F4_g2-b4-i1	F4_g3-b3-i1	Second-Degree	Unrelated	Second-Degree	2.6282e-114	1.9392e-114	1.35527
r6	F5_g1-b1-s1	F5_g3-b4-i1	Second-Degree	Unrelated	Second-Degree	1.5297e-115	3.4788e-117	43.9734
r6	F5_g1-b2-s1	F5_g3-b3-i1	Second-Degree	Sibling	Second-Degree	3.3858e-109	2.4909e-109	1.35923
r6	F5_g2-b3-i1	F5_g3-b5-i1	Second-Degree	Unrelated	Second-Degree	3.0336e-113	2.7751e-113	1.09312
r6	F5_g2-b3-i1	F5_g3-b3-i1	Second-Degree	Unrelated	Second-Degree	2.2157e-113	1.6683e-113	1.32814
r6	F1_g3-b3-i1	F1_g3-b5-i1	Sibling	Parent-Child	Sibling	3.8796e-108	8.8592e-109	4.37922
r6	F2_g2-b2-i1	F2_g2-b3-i1	Sibling	Parent-Child	Sibling	1.2833e-101	1.5414e-102	8.32552
r6	F2_g3-b1-i1	F2_g3-b3-i1	Sibling	Second-Degree	Sibling	1.4673e-114	1.1922e-114	1.23071
r6	F2_g3-b1-i1	F2_g3-b4-i1	Sibling	Second-Degree	Sibling	2.2825e-113	1.4286e-113	1.59769
r6	F3_g3-b2-i1	F3_g3-b5-i1	Sibling	Second-Degree	Sibling	1.1097e-109	9.7659e-110	1.13635
r6	F4_g3-b2-i1	F4_g3-b4-i1	Sibling	Second-Degree	Sibling	2.5321e-115	8.8012e-116	2.87701
r6	F4_g3-b2-i1	F4_g3-b5-i1	Sibling	Second-Degree	Sibling	8.7752e-113	6.7297e-113	1.30398
r6	F5_g3-b2-i1	F5_g3-b4-i1	Sibling	Second-Degree	Sibling	4.5727e-112	1.7219e-112	2.65568
r9	F3_g1-b2-i1	F3_g2-b1-i1	Unrelated	Second-Degree	Unrelated	2.0297e-113	1.0098e-113	2.0101
r9	F4_g2-b2-i1	F4_g2-b6-i1	Unrelated	Second-Degree	Unrelated	5.7817e-114	4.6944e-114	1.2316
r9	F5_g1-b2-s1	F5_g1-b2-i1	Unrelated	Second-Degree	Unrelated	2.6731e-112	4.3636e-113	6.1258
r9	F5_g2-b3-i1	F5_g2-b6-i1	Unrelated	Second-Degree	Unrelated	2.5882e-113	8.0064e-114	3.2327
r9	F2_g1-b2-i1	F2_g2-b6-i1	Parent-Child	Sibling	Parent-Child	6.1723e-107	1.2589e-107	4.90319
r9	F4_g2-b6-i1	F4_g3-b2-i1	Parent-Child	Sibling	Parent-Child	1.5473e-108	1.4318e-108	1.0806
r9	F1_g2-b2-i1	F1_g3-b1-i1	Second-Degree	Sibling	Second-Degree	8.46e-105	5.9284e-105	1.42707
r9	F1_g2-b2-i1	F1_g3-b4-i1	Second-Degree	Sibling	Second-Degree	8.8793e-106	7.7292e-106	1.1488
r9	F2_g1-b1-s1	F2_g3-b3-i1	Second-Degree	Unrelated	Second-Degree	7.4225e-112	4.0368e-112	1.83867
r9	F2_g2-b4-i1	F2_g3-b5-i1	Second-Degree	Sibling	Second-Degree	2.0673e-111	1.3079e-111	1.58057
r9	F3_g1-b1-i1	F3_g3-b4-i1	Second-Degree	Sibling	Second-Degree	4.5154e-107	4.2723e-108	10.569
r9	F3_g2-b2-i1	F3_g3-b2-i1	Second-Degree	Unrelated	Second-Degree	1.9199e-113	1.8155e-113	1.0575
r9	F3_g2-b3-i1	F3_g3-b3-i1	Second-Degree	Unrelated	Second-Degree	1.6581e-110	7.3712e-111	2.24947
r9	F4_g1-b2-s1	F4_g3-b2-i1	Second-Degree	Sibling	Second-Degree	5.9586e-109	2.2347e-109	2.66638
r9	F4_g1-b2-s1	F4_g3-b4-i1	Second-Degree	Sibling	Second-Degree	3.2952e-108	1.756e-108	1.87658
r9	F4_g2-b2-i1	F4_g3-b3-i1	Second-Degree	Sibling	Second-Degree	3.5494e-106	2.1628e-106	1.6411
r9	F4_g2-b2-i1	F4_g3-b4-i1	Second-Degree	Sibling	Second-Degree	3.1471e-108	1.4212e-108	2.21444
r9	F4_g2-b2-i1	F4_g3-b5-i1	Second-Degree	Sibling	Second-Degree	7.5388e-108	1.8821e-109	40.0565
r9	F4_g2-b3-i1	F4_g3-b1-i1	Second-Degree	Sibling	Second-Degree	3.8545e-113	3.7467e-113	1.02875
r9	F5_g1-b1-s1	F5_g3-b2-i1	Second-Degree	Sibling	Second-Degree	2.7986e-111	1.6182e-111	1.72952
r9	F5_g2-b3-i1	F5_g3-b2-i1	Second-Degree	Sibling	Second-Degree	1.3489e-108	5.4505e-109	2.47499
r9	F5_g2-b3-i1	F5_g3-b5-i1	Second-Degree	Sibling	Second-Degree	9.6613e-107	4.3626e-108	22.1453
r9	F3_g2-b1-i1	F3_g2-b2-i1	Sibling	Second-Degree	Sibling	8.2118e-110	6.8465e-111	11.9938
r9	F3_g2-b2-i1	F3_g2-b4-i1	Sibling	Parent-Child	Sibling	2.7627e-107	7.991e-108	3.45724
r9	F3_g2-b3-i1	F3_g2-b4-i1	Sibling	Second-Degree	Sibling	7.4464e-108	6.6121e-108	1.12615
r9	F3_g2-b3-i1	F3_g2-b5-i1	Sibling	Second-Degree	Sibling	4.0048e-110	5.4286e-111	7.37725
r9	F3_g3-b2-i1	F3_g3-b4-i1	Sibling	Parent-Child	Sibling	1.3252e-104	2.6902e-106	49.2589
r8	F5_g1-b1-s1	F5_g1-b1-i1	Unrelated	Second-Degree	Unrelated	1.5634e-113	1.0426e-113	1.4996
r8	F5_g1-b2-s1	F5_g1-b2-i1	Unrelated	Second-Degree	Unrelated	6.9148e-113	2.128e-113	3.2494
r8	F1_g1-b2-s1	F1_g3-b3-i1	Second-Degree	Unrelated	Second-Degree	1.7728e-112	6.9487e-113	2.55128
r8	F2_g1-b1-i1	F2_g3-b1-i1	Second-Degree	Unrelated	Second-Degree	2.414e-114	1.9205e-114	1.25694
r8	F2_g1-b2-s1	F2_g3-b4-i1	Second-Degree	Unrelated	Second-Degree	5.1035e-116	2.3017e-117	22.1729
r8	F2_g2-b4-i1	F2_g3-b1-i1	Second-Degree	Unrelated	Second-Degree	4.2292e-114	1.0714e-114	3.94726
r8	F3_g1-b1-i1	F3_g3-b3-i1	Second-Degree	Unrelated	Second-Degree	9.0852e-121	4.9317e-121	1.8422
r8	F3_g1-b2-s1	F3_g3-b5-i1	Second-Degree	Sibling	Second-Degree	1.0837e-108	2.0951e-109	5.17261
r8	F3_g1-b2-i1	F3_g3-b3-i1	Second-Degree	Unrelated	Second-Degree	2.8856e-117	1.6277e-117	1.77277
r8	F3_g2-b3-i1	F3_g3-b5-i1	Second-Degree	Parent-Child	Sibling	4.3248e-104	6.7933e-106	63.6627
r8	F3_g2-b4-i1	F3_g3-b1-i1	Second-Degree	Sibling	Second-Degree	4.6365e-113	4.0185e-113	1.15373
r8	F4_g1-b2-s1	F4_g3-b2-i1	Second-Degree	Unrelated	Second-Degree	5.6532e-113	2.5384e-113	2.22712
r8	F4_g1-b2-s1	F4_g3-b5-i1	Second-Degree	Unrelated	Second-Degree	3.5644e-115	2.071e-115	1.72108
r8	F4_g2-b1-i1	F4_g3-b3-i1	Second-Degree	Unrelated	Second-Degree	1.9053e-112	7.5772e-113	2.51446
r8	F4_g2-b2-i1	F4_g3-b2-i1	Second-Degree	Unrelated	Second-Degree	2.4084e-112	1.5869e-113	15.1763
r8	F4_g2-b2-i1	F4_g3-b3-i1	Second-Degree	Unrelated	Second-Degree	5.9144e-114	1.1204e-114	5.27899
r8	F4_g2-b2-i1	F4_g3-b4-i1	Second-Degree	Unrelated	Second-Degree	2.4061e-111	5.3407e-112	4.50532
r8	F4_g2-b3-i1	F4_g3-b4-i1	Second-Degree	Unrelated	Second-Degree	5.0393e-110	1.0311e-110	4.88735
r8	F4_g2-b4-i1	F4_g3-b1-i1	Second-Degree	Unrelated	Second-Degree	8.3123e-115	1.5358e-115	5.41243
r8	F4_g2-b4-i1	F4_g3-b4-i1	Second-Degree	Unrelated	Second-Degree	3.3928e-112	2.7932e-112	1.21465
r8	F5_g2-b1-i1	F5_g3-b3-i1	Second-Degree	Unrelated	Second-Degree	3.9733e-117	3.3031e-117	1.20289
r8	F5_g2-b1-i1	F5_g3-b1-i1	Second-Degree	Unrelated	Second-Degree	1.3854e-120	2.3171e-121	5.97907
r8	F5_g2-b4-i1	F5_g3-b1-i1	Second-Degree	Unrelated	Second-Degree	8.5362e-118	5.9387e-119	14.3738
r8	F2_g2-b1-i1	F2_g2-b4-i1	Sibling	Parent-Child	Sibling	4.7215e-103	1.0544e-103	4.47808
r8	F2_g3-b3-i1	F2_g3-b4-i1	Sibling	Second-Degree	Sibling	1.129e-113	2.6284e-115	42.9546
r8	F4_g2-b2-i1	F4_g2-b5-i1	Sibling	Second-Degree	Sibling	8.4605e-112	1.7898e-113	47.2744
r8	F4_g2-b3-i1	F4_g2-b5-i1	Sibling	Second-Degree	Sibling	2.7951e-110	1.5826e-110	1.76615
r8	F4_g3-b1-i1	F4_g3-b2-i1	Sibling	Second-Degree	Sibling	1.9381e-108	1.6746e-108	1.15732
r7	F3_g1-b1-i1	F3_g1-b2-i1	Unrelated	Second-Degree	Unrelated	1.5503e-110	3.3599e-112	46.14
r7	F3_g1-b2-i1	F3_g2-b2-i1	Unrelated	Second-Degree	Unrelated	6.7252e-113	1.2218e-113	5.5042
r7	F4_g1-b2-s1	F4_g2-b1-i1	Unrelated	Second-Degree	Unrelated	1.2145e-111	3.0472e-112	3.9857
r7	F4_g1-b2-s1	F4_g2-b2-i1	Unrelated	Second-Degree	Unrelated	4.5449e-111	1.1006e-111	4.1294
r7	F4_g1-b2-s1	F4_g2-b4-i1	Unrelated	Second-Degree	Unrelated	3.5153e-115	2.5672e-115	1.3693
r7	F1_g1-b2-s1	F1_g3-b2-i1	Second-Degree	Unrelated	Second-Degree	7.2638e-112	6.2381e-112	1.16442
r7	F1_g1-b2-s1	F1_g3-b5-i1	Second-Degree	Unrelated	Second-Degree	7.5539e-116	6.6477e-116	1.13631
r7	F2_g1-b2-s1	F2_g3-b2-i1	Second-Degree	Unrelated	Second-Degree	4.2239e-113	1.4863e-115	284.196
r7	F2_g1-b2-s1	F2_g3-b3-i1	Second-Degree	Unrelated	Second-Degree	9.2767e-113	3.0839e-113	3.00815
r7	F2_g1-b2-i1	F2_g3-b1-i1	Second-Degree	Unrelated	Second-Degree	1.4639e-112	4.8132e-113	3.04146
r7	F2_g1-b2-s1	F2_g3-b5-i1	Second-Degree	Unrelated	Second-Degree	5.385e-115	5.3432e-115	1.00783
r7	F2_g1-b2-i1	F2_g3-b4-i1	Second-Degree	Unrelated	Second-Degree	5.0728e-116	1.5721e-116	3.22664
r7	F2_g2-b1-i1	F2_g3-b5-i1	Second-Degree	Unrelated	Second-Degree	9.6309e-112	7.3709e-112	1.30659
r7	F3_g1-b1-i1	F3_g3-b1-i1	Second-Degree	Unrelated	Second-Degree	6.2105e-112	4.1503e-112	1.49642
r7	F3_g1-b2-s1	F3_g3-b1-i1	Second-Degree	Unrelated	Second-Degree	3.4002e-112	2.3348e-112	1.45632
r7	F3_g1-b2-s1	F3_g3-b5-i1	Second-Degree	Unrelated	Second-Degree	5.9272e-113	1.2925e-113	4.58568
r7	F3_g1-b2-s1	F3_g3-b4-i1	Second-Degree	Unrelated	Second-Degree	9.9604e-115	5.811e-117	171.406
r7	F3_g1-b2-i1	F3_g3-b4-i1	Second-Degree	Sibling	Second-Degree	3.1067e-111	1.7088e-111	1.81811
r7	F3_g1-b2-i1	F3_g3-b3-i1	Second-Degree	Unrelated	Second-Degree	7.0381e-115	3.637e-115	1.93517
r7	F3_g2-b1-i1	F3_g3-b3-i1	Second-Degree	Unrelated	Second-Degree	2.4749e-118	9.6257e-119	2.57116
r7	F3_g2-b1-i1	F3_g3-b5-i1	Second-Degree	Unrelated	Second-Degree	2.5053e-116	5.6613e-117	4.42537
r7	F3_g2-b2-i1	F3_g3-b1-i1	Second-Degree	Unrelated	Second-Degree	2.2584e-113	4.3071e-114	5.24356
r7	F3_g2-b2-i1	F3_g3-b3-i1	Second-Degree	Unrelated	Second-Degree	3.889e-116	3.2594e-117	11.9319
r7	F3_g2-b2-i1	F3_g3-b2-i1	Second-Degree	Unrelated	Second-Degree	2.8212e-116	5.6316e-117	5.00952
r7	F3_g2-b3-i1	F3_g3-b1-i1	Second-Degree	Unrelated	Second-Degree	9.0594e-115	5.803e-115	1.56116
r7	F3_g2-b3-i1	F3_g3-b3-i1	Second-Degree	Unrelated	Second-Degree	1.56e-117	1.3773e-117	1.13264
r7	F4_g1-b1-i1	F4_g3-b4-i1	Second-Degree	Unrelated	Second-Degree	9.1441e-114	3.2041e-114	2.85388
r7	F4_g1-b2-i1	F4_g3-b1-i1	Second-Degree	Unrelated	Second-Degree	2.2988e-117	1.965e-117	1.16985
r7	F4_g1-b2-i1	F4_g3-b4-i1	Second-Degree	Unrelated	Second-Degree	1.3858e-116	4.0333e-117	3.43584
r7	F5_g1-b1-s1	F5_g3-b2-i1	Second-Degree	Unrelated	Second-Degree	1.1757e-115	9.8622e-116	1.19215
r7	F5_g2-b2-i1	F5_g3-b2-i1	Second-Degree	Unrelated	Second-Degree	7.8089e-115	4.5373e-115	1.72105
r7	F5_g2-b2-i1	F5_g3-b4-i1	Second-Degree	Unrelated	Second-Degree	3.6814e-114	4.3094e-115	8.54263
r7	F1_g2-b2-i1	F1_g2-b5-i1	Sibling	Parent-Child	Sibling	1.507e-101	2.8211e-102	5.34195
r7	F2_g3-b3-i1	F2_g3-b5-i1	Sibling	Second-Degree	Sibling	2.1558e-110	1.2514e-110	1.72272
r7	F3_g2-b1-i1	F3_g2-b5-i1	Sibling	Second-Degree	Sibling	1.2024e-114	4.7372e-116	25.38
r7	F3_g2-b1-i1	F3_g2-b4-i1	Sibling	Second-Degree	Sibling	3.9542e-114	3.2093e-114	1.23206
r7	F3_g2-b2-i1	F3_g2-b5-i1	Sibling	Second-Degree	Sibling	1.2932e-112	1.4165e-113	9.12933
r7	F4_g2-b1-i1	F4_g2-b5-i1	Sibling	Second-Degree	Sibling	1.2651e-110	8.2266e-111	1.53787
r7	F4_g2-b4-i1	F4_g2-b5-i1	Sibling	Second-Degree	Sibling	8.8247e-113	6.4335e-113	1.37165
r7	F5_g2-b4-i1	F5_g2-b5-i1	Sibling	Parent-Child	Sibling	5.679e-102	2.7601e-102	2.05753
r5	F1_g1-b2-s1	F1_g1-b2-i1	Unrelated	Second-Degree	Unrelated	6.363e-114	5.641e-114	1.128
r5	F2_g1-b2-i1	F2_g2-b3-i1	Unrelated	Second-Degree	Unrelated	7.2598e-109	1.764e-109	4.1156
r5	F2_g1-b2-i1	F2_g2-b5-i1	Unrelated	Second-Degree	Unrelated	9.4045e-111	8.4787e-111	1.1092
r5	F5_g1-b1-s1	F5_g2-b6-i1	Unrelated	Second-Degree	Unrelated	1.094e-112	1.7385e-113	6.2929
r5	F5_g2-b4-i1	F5_g2-b6-i1	Unrelated	Second-Degree	Unrelated	5.5035e-112	3.6758e-112	1.4972
r5	F3_g1-b1-s1	F3_g2-b1-i1	Parent-Child	Sibling	Parent-Child	4.7527e-104	3.193e-104	1.48845
r5	F4_g1-b1-i1	F4_g2-b5-i1	Parent-Child	Second-Degree	Parent-Child	2.3012e-107	2.2088e-107	1.04183
r5	F1_g1-b1-i1	F1_g3-b4-i1	Second-Degree	Unrelated	Second-Degree	3.2394e-110	1.4457e-110	2.2408
r5	F1_g1-b2-i1	F1_g3-b4-i1	Second-Degree	Sibling	Second-Degree	2.1367e-107	1.7819e-107	1.19918
r5	F1_g2-b1-i1	F1_g3-b1-i1	Second-Degree	Unrelated	Second-Degree	4.7217e-110	1.2463e-110	3.78845
r5	F1_g2-b1-i1	F1_g3-b4-i1	Second-Degree	Unrelated	Second-Degree	5.503e-109	4.2099e-109	1.30717
r5	F1_g2-b2-i1	F1_g3-b4-i1	Second-Degree	Unrelated	Second-Degree	4.0493e-112	3.5868e-112	1.12892
r5	F1_g2-b3-i1	F1_g3-b1-i1	Second-Degree	Unrelated	Second-Degree	1.3364e-109	9.1753e-110	1.45647
r5	F1_g2-b3-i1	F1_g3-b4-i1	Second-Degree	Unrelated	Second-Degree	1.5575e-108	1.805e-109	8.62887
r5	F1_g2-b3-i1	F1_g3-b5-i1	Second-Degree	Unrelated	Second-Degree	1.1712e-110	1.0493e-111	11.1617
r5	F2_g2-b1-i1	F2_g3-b5-i1	Second-Degree	Sibling	Second-Degree	2.2332e-107	1.8582e-108	12.0185
r5	F2_g2-b4-i1	F2_g3-b4-i1	Second-Degree	Unrelated	Second-Degree	1.8513e-112	1.146e-112	1.6154
r5	F3_g2-b3-i1	F3_g3-b4-i1	Second-Degree	Sibling	Second-Degree	2.8735e-109	1.9009e-109	1.51166
r5	F3_g2-b3-i1	F3_g3-b2-i1	Second-Degree	Sibling	Second-Degree	5.9884e-111	8.4998e-112	7.04521
r5	F3_g2-b3-i1	F3_g3-b1-i1	Second-Degree	Sibling	Second-Degree	7.4887e-106	4.828e-108	155.112
r5	F4_g1-b1-s1	F4_g3-b1-i1	Second-Degree	Unrelated	Second-Degree	3.4635e-116	2.6289e-116	1.31747
r5	F4_g1-b1-s1	F4_g3-b2-i1	Second-Degree	Unrelated	Second-Degree	9.7274e-112	2.7256e-112	3.56901
r5	F4_g1-b1-s1	F4_g3-b4-i1	Second-Degree	Unrelated	Second-Degree	8.5577e-114	1.1953e-114	7.15973
r5	F4_g1-b1-i1	F4_g3-b5-i1	Second-Degree	Unrelated	Second-Degree	5.3675e-115	2.2535e-115	2.38192
r5	F4_g1-b1-i1	F4_g3-b4-i1	Second-Degree	Unrelated	Second-Degree	8.7219e-113	1.9182e-113	4.5469
r5	F4_g1-b2-s1	F4_g3-b1-i1	Second-Degree	Unrelated	Second-Degree	2.822e-117	1.164e-117	2.42448
r5	F4_g1-b2-s1	F4_g3-b3-i1	Second-Degree	Unrelated	Second-Degree	2.0695e-116	1.5355e-116	1.3478
r5	F4_g1-b2-i1	F4_g3-b4-i1	Second-Degree	Sibling	Parent-Child	7.043e-107	4.8655e-107	1.44755
r5	F4_g2-b1-i1	F4_g3-b4-i1	Second-Degree	Unrelated	Second-Degree	2.3448e-112	3.7931e-113	6.18162
r5	F4_g2-b2-i1	F4_g3-b3-i1	Second-Degree	Unrelated	Second-Degree	3.5043e-114	2.332e-114	1.5027
r5	F4_g2-b2-i1	F4_g3-b5-i1	Second-Degree	Unrelated	Second-Degree	7.2659e-115	4.1534e-115	1.74938
r5	F4_g2-b3-i1	F4_g3-b1-i1	Second-Degree	Unrelated	Second-Degree	3.567e-116	1.6907e-116	2.10984
r5	F4_g2-b3-i1	F4_g3-b3-i1	Second-Degree	Unrelated	Second-Degree	2.6158e-115	2.5535e-115	1.02442
r5	F4_g2-b3-i1	F4_g3-b5-i1	Second-Degree	Unrelated	Second-Degree	5.4238e-116	4.6983e-116	1.15444
r5	F4_g2-b3-i1	F4_g3-b4-i1	Second-Degree	Unrelated	Second-Degree	8.8134e-114	3.9482e-115	22.3224
r5	F5_g1-b1-i1	F5_g3-b5-i1	Second-Degree	Unrelated	Second-Degree	3.247e-116	2.0603e-116	1.57599
r5	F5_g1-b2-s1	F5_g3-b1-i1	Second-Degree	Unrelated	Second-Degree	3.8809e-122	6.6688e-125	581.937
r5	F5_g1-b2-s1	F5_g3-b3-i1	Second-Degree	Unrelated	Second-Degree	5.1269e-117	2.9676e-117	1.72759
r5	F5_g1-b2-s1	F5_g3-b4-i1	Second-Degree	Unrelated	Second-Degree	8.1021e-121	1.2588e-121	6.43625
r5	F5_g1-b2-i1	F5_g3-b5-i1	Second-Degree	Unrelated	Second-Degree	7.2825e-117	6.7515e-117	1.07866
r5	F5_g2-b1-i1	F5_g3-b5-i1	Second-Degree	Unrelated	Second-Degree	7.7766e-113	3.3417e-113	2.3271
r5	F2_g2-b3-i1	F2_g2-b4-i1	Sibling	Second-Degree	Sibling	6.0468e-108	3.8386e-108	1.57524
r5	F2_g3-b3-i1	F2_g3-b5-i1	Sibling	Parent-Child	Sibling	7.2389e-104	6.5903e-105	10.9845
r5	F4_g3-b1-i1	F4_g3-b4-i1	Sibling	Second-Degree	Sibling	1.4771e-111	1.093e-112	13.514
r5	F5_g3-b2-i1	F5_g3-b4-i1	Sibling	Second-Degree	Sibling	5.5394e-118	4.3356e-119	12.7767
r2	F1_g2-b2-i1	F1_g2-b6-i1	Unrelated	Second-Degree	Unrelated	9.1169e-113	3.4423e-113	2.6484
r2	F2_g1-b1-s1	F2_g1-b2-s1	Unrelated	Second-Degree	Unrelated	3.2793e-113	2.872e-113	1.1418
r2	F3_g1-b1-s1	F3_g1-b2-i1	Unrelated	Second-Degree	Unrelated	2.1505e-114	3.5683e-115	6.0265
r2	F3_g1-b1-s1	F3_g2-b6-i1	Unrelated	Second-Degree	Unrelated	9.8457e-117	5.1624e-117	1.9072
r2	F3_g2-b1-i1	F3_g2-b6-i1	Unrelated	Second-Degree	Unrelated	2.5445e-116	4.5248e-117	5.6235
r2	F3_g2-b2-i1	F3_g2-b6-i1	Unrelated	Second-Degree	Unrelated	4.2502e-120	1.4344e-120	2.9631
r2	F3_g2-b3-i1	F3_g2-b6-i1	Unrelated	Second-Degree	Unrelated	1.0518e-117	8.5647e-118	1.2281
r2	F3_g2-b5-i1	F3_g2-b6-i1	Unrelated	Second-Degree	Unrelated	1.141e-116	9.5117e-117	1.1995
r2	F4_g1-b1-s1	F4_g1-b2-s1	Unrelated	Second-Degree	Unrelated	3.8852e-115	1.9908e-115	1.9515
r2	F5_g1-b2-i1	F5_g2-b1-i1	Unrelated	Second-Degree	Unrelated	1.6246e-113	1.5252e-113	1.0652
r2	F5_g1-b2-i1	F5_g2-b4-i1	Unrelated	Second-Degree	Unrelated	5.6082e-115	2.1032e-115	2.6665
r2	F4_g2-b6-i1	F4_g3-b4-i1	Parent-Child	Sibling	Parent-Child	4.9681e-105	1.399e-105	3.55108
r2	F1_g1-b1-s1	F1_g3-b1-i1	Second-Degree	Unrelated	Second-Degree	1.1191e-117	1.5078e-118	7.42225
r2	F1_g1-b1-s1	F1_g3-b2-i1	Second-Degree	Unrelated	Second-Degree	1.1053e-112	1.033e-113	10.6995
r2	F1_g2-b1-i1	F1_g3-b2-i1	Second-Degree	Unrelated	Second-Degree	1.1353e-112	5.8405e-113	1.94386
r2	F1_g2-b2-i1	F1_g3-b3-i1	Second-Degree	Sibling	Second-Degree	1.2943e-106	3.2628e-109	396.689
r2	F1_g2-b3-i1	F1_g3-b3-i1	Second-Degree	Sibling	Second-Degree	7.7291e-108	4.8352e-108	1.5984
r2	F1_g2-b4-i1	F1_g3-b1-i1	Second-Degree	Unrelated	Second-Degree	4.4255e-120	2.3481e-120	1.88473
r2	F2_g1-b1-s1	F2_g3-b1-i1	Second-Degree	Unrelated	Second-Degree	4.8069e-113	7.2263e-114	6.65203
r2	F2_g1-b1-s1	F2_g3-b5-i1	Second-Degree	Unrelated	Second-Degree	1.3502e-112	8.5913e-113	1.57161
r2	F2_g2-b2-i1	F2_g3-b4-i1	Second-Degree	Unrelated	Second-Degree	4.3054e-110	1.1927e-110	3.60985
r2	F2_g2-b4-i1	F2_g3-b3-i1	Second-Degree	Unrelated	Second-Degree	1.3417e-113	3.2015e-116	419.076
r2	F2_g2-b4-i1	F2_g3-b1-i1	Second-Degree	Unrelated	Second-Degree	2.2488e-110	4.1721e-112	53.8996
r2	F2_g2-b4-i1	F2_g3-b5-i1	Second-Degree	Unrelated	Second-Degree	6.3166e-110	1.5642e-110	4.03828
r2	F2_g2-b4-i1	F2_g3-b4-i1	Second-Degree	Unrelated	Second-Degree	1.2019e-109	7.4638e-110	1.61025
r2	F3_g2-b1-i1	F3_g3-b2-i1	Second-Degree	Parent-Child	Second-Degree	1.3042e-110	2.3092e-111	5.64779
r2	F3_g2-b4-i1	F3_g3-b4-i1	Second-Degree	Unrelated	Second-Degree	2.8407e-112	7.1288e-113	3.9847
r2	F4_g1-b1-s1	F4_g3-b5-i1	Second-Degree	Unrelated	Second-Degree	1.0957e-115	4.4243e-116	2.47666
r2	F4_g1-b2-s1	F4_g3-b3-i1	Second-Degree	Unrelated	Second-Degree	3.2459e-115	2.3806e-115	1.36349
r2	F4_g2-b3-i1	F4_g3-b4-i1	Second-Degree	Sibling	Second-Degree	3.5634e-107	3.4008e-107	1.0478
r2	F4_g2-b4-i1	F4_g3-b5-i1	Second-Degree	Unrelated	Second-Degree	1.4958e-115	4.0001e-116	3.7393
r2	F5_g1-b2-s1	F5_g3-b3-i1	Second-Degree	Unrelated	Second-Degree	2.2603e-116	1.8987e-117	11.9048
r2	F5_g2-b2-i1	F5_g3-b4-i1	Second-Degree	Unrelated	Second-Degree	3.5386e-119	6.3286e-120	5.59128
r2	F1_g2-b3-i1	F1_g2-b4-i1	Sibling	Second-Degree	Sibling	1.3503e-110	9.0706e-111	1.48872
r2	F2_g2-b1-i1	F2_g2-b4-i1	Sibling	Second-Degree	Sibling	1.2743e-110	2.3997e-111	5.31041
r2	F4_g3-b4-i1	F4_g3-b5-i1	Sibling	Second-Degree	Sibling	1.4662e-109	1.0983e-109	1.33501
r2	F5_g2-b1-i1	F5_g2-b2-i1	Sibling	Second-Degree	Sibling	1.1615e-113	3.8941e-114	2.98273
r2	F5_g3-b3-i1	F5_g3-b4-i1	Sibling	Second-Degree	Sibling	1.5851e-114	3.7145e-115	4.26741
r4	F1_g1-b1-s1	F1_g2-b6-i1	Unrelated	Second-Degree	Unrelated	7.4917e-116	4.2477e-116	1.7637
r4	F1_g1-b1-s1	F1_g1-b2-s1	Unrelated	Second-Degree	Unrelated	1.2276e-116	2.5612e-117	4.793
r4	F1_g1-b2-s1	F1_g2-b5-i1	Unrelated	Second-Degree	Unrelated	2.174e-114	2.0176e-115	10.775
r4	F1_g1-b2-s1	F1_g2-b3-i1	Unrelated	Second-Degree	Unrelated	4.1639e-115	1.383e-115	3.0108
r4	F1_g2-b5-i1	F1_g2-b6-i1	Unrelated	Second-Degree	Unrelated	3.4029e-114	3.3462e-114	1.0169
r4	F2_g1-b2-s1	F2_g2-b3-i1	Unrelated	Second-Degree	Unrelated	7.065e-115	4.799e-115	1.4722
r4	F2_g1-b2-i1	F2_g2-b1-i1	Unrelated	Second-Degree	Unrelated	8.2682e-113	9.1513e-114	9.035
r4	F2_g2-b1-i1	F2_g2-b6-i1	Unrelated	Second-Degree	Unrelated	7.4854e-113	1.5207e-113	4.9223
r4	F3_g1-b2-i1	F3_g2-b1-i1	Unrelated	Second-Degree	Unrelated	5.4494e-117	3.6209e-117	1.505
r4	F5_g2-b4-i1	F5_g2-b6-i1	Unrelated	Second-Degree	Unrelated	3.3755e-113	2.9774e-113	1.1337
r4	F2_g2-b5-i1	F2_g3-b3-i1	Parent-Child	Sibling	Parent-Child	1.4364e-106	9.3838e-108	15.3062
r4	F1_g1-b1-s1	F1_g3-b3-i1	Second-Degree	Parent-Child	Second-Degree	1.1329e-110	2.78e-112	40.7523
r4	F1_g1-b1-i1	F1_g3-b5-i1	Second-Degree	Unrelated	Second-Degree	1.846e-112	1.5736e-112	1.17309
r4	F1_g1-b2-i1	F1_g3-b2-i1	Second-Degree	Unrelated	Second-Degree	8.3358e-118	4.0108e-118	2.07835
r4	F1_g2-b2-i1	F1_g3-b2-i1	Second-Degree	Unrelated	Second-Degree	1.9752e-117	1.7173e-117	1.15018
r4	F2_g1-b2-i1	F2_g3-b3-i1	Second-Degree	Unrelated	Second-Degree	7.1428e-115	5.0375e-115	1.41792
r4	F3_g1-b1-s1	F3_g3-b3-i1	Second-Degree	Sibling	Second-Degree	6.2052e-112	1.3252e-112	4.68228
r4	F3_g1-b1-i1	F3_g3-b3-i1	Second-Degree	Sibling	Second-Degree	2.1905e-111	1.1187e-111	1.95799
r4	F3_g1-b2-s1	F3_g3-b1-i1	Second-Degree	Unrelated	Second-Degree	2.0615e-113	1.5723e-113	1.31111
r4	F3_g2-b3-i1	F3_g3-b1-i1	Second-Degree	Sibling	Second-Degree	3.6315e-108	1.9086e-109	19.0273
r4	F3_g2-b3-i1	F3_g3-b5-i1	Second-Degree	Sibling	Second-Degree	3.7233e-109	2.8723e-109	1.29625
r4	F4_g1-b2-i1	F4_g3-b2-i1	Second-Degree	Sibling	Second-Degree	4.8074e-104	4.239e-105	11.3407
r4	F5_g1-b1-i1	F5_g3-b2-i1	Second-Degree	Unrelated	Second-Degree	1.8164e-118	9.8435e-119	1.84532
r4	F5_g2-b4-i1	F5_g3-b1-i1	Second-Degree	Sibling	Second-Degree	1.8046e-104	5.8631e-105	3.07792
r4	F3_g3-b1-i1	F3_g3-b4-i1	Sibling	Second-Degree	Sibling	1.2651e-111	1.8181e-112	6.95807
r4	F4_g2-b1-i1	F4_g2-b2-i1	Sibling	Second-Degree	Sibling	2.9943e-111	1.4179e-111	2.11177
r4	F4_g2-b1-i1	F4_g2-b5-i1	Sibling	Second-Degree	Sibling	5.163e-116	7.6713e-117	6.73034
r4	F5_g2-b1-i1	F5_g2-b3-i1	Sibling	Parent-Child	Second-Degree	4.5119e-107	4.6267e-108	9.75189
r3	F2_g1-b1-s1	F2_g1-b2-i1	Unrelated	Second-Degree	Unrelated	1.3648e-114	2.7588e-116	49.471
r3	F2_g1-b1-s1	F2_g2-b6-i1	Unrelated	Second-Degree	Unrelated	8.6842e-114	4.3039e-114	2.0177
r3	F2_g1-b2-i1	F2_g2-b3-i1	Unrelated	Second-Degree	Unrelated	1.7461e-117	3.091e-118	5.6492
r3	F2_g1-b2-i1	F2_g2-b4-i1	Unrelated	Second-Degree	Unrelated	2.0934e-117	1.3903e-117	1.5058
r3	F3_g1-b2-s1	F3_g2-b1-i1	Unrelated	Second-Degree	Unrelated	1.108e-111	5.5763e-112	1.9869
r3	F4_g1-b1-s1	F4_g1-b2-s1	Unrelated	Second-Degree	Unrelated	2.5547e-112	1.9415e-112	1.3158
r3	F4_g1-b2-s1	F4_g1-b2-i1	Unrelated	Second-Degree	Unrelated	2.0718e-113	8.7276e-114	2.3739
r3	F4_g1-b2-s1	F4_g2-b3-i1	Unrelated	Second-Degree	Unrelated	2.6447e-111	1.1363e-111	2.3274
r3	F4_g2-b3-i1	F4_g2-b6-i1	Unrelated	Second-Degree	Unrelated	1.0915e-115	5.0102e-117	21.785
r3	F4_g2-b2-i1	F4_g2-b6-i1	Unrelated	Second-Degree	Unrelated	9.8783e-122	8.3899e-122	1.1774
r3	F4_g2-b5-i1	F4_g2-b6-i1	Unrelated	Second-Degree	Unrelated	2.8948e-118	2.3292e-118	1.2428
r3	F5_g1-b1-i1	F5_g1-b2-s1	Unrelated	Second-Degree	Unrelated	4.7616e-111	2.0938e-113	227.42
r3	F5_g1-b1-i1	F5_g2-b6-i1	Unrelated	Second-Degree	Unrelated	6.9668e-117	4.2852e-117	1.6258
r3	F5_g1-b2-s1	F5_g1-b2-i1	Unrelated	Second-Degree	Unrelated	2.5233e-112	6.0043e-113	4.2024
r3	F5_g1-b2-s1	F5_g2-b2-i1	Unrelated	Second-Degree	Unrelated	1.0427e-113	1.7186e-114	6.0676
r3	F5_g1-b2-s1	F5_g2-b4-i1	Unrelated	Second-Degree	Unrelated	2.3454e-114	3.3718e-116	69.559
r3	F5_g1-b2-s1	F5_g2-b3-i1	Unrelated	Second-Degree	Unrelated	3.9432e-114	1.0318e-114	3.8218
r3	F5_g1-b2-s1	F5_g2-b5-i1	Unrelated	Second-Degree	Unrelated	9.2261e-117	1.092e-117	8.4488
r3	F5_g2-b1-i1	F5_g2-b6-i1	Unrelated	Second-Degree	Unrelated	2.0017e-117	9.9167e-118	2.0185
r3	F5_g2-b4-i1	F5_g2-b6-i1	Unrelated	Second-Degree	Unrelated	7.591e-120	6.9009e-120	1.1
r3	F1_g1-b1-i1	F1_g3-b4-i1	Second-Degree	Unrelated	Second-Degree	6.0978e-117	4.8685e-117	1.25251
r3	F1_g1-b2-s1	F1_g3-b1-i1	Second-Degree	Sibling	Second-Degree	1.7329e-111	7.2574e-112	2.3878
r3	F1_g1-b2-s1	F1_g3-b3-i1	Second-Degree	Unrelated	Second-Degree	2.0379e-113	1.8108e-113	1.12539
r3	F1_g2-b2-i1	F1_g3-b1-i1	Second-Degree	Unrelated	Second-Degree	4.7473e-113	1.2771e-113	3.7172
r3	F1_g2-b4-i1	F1_g3-b1-i1	Second-Degree	Unrelated	Second-Degree	5.9467e-114	2.774e-114	2.14376
r3	F1_g2-b4-i1	F1_g3-b5-i1	Second-Degree	Unrelated	Second-Degree	2.3988e-113	1.6127e-114	14.8739
r3	F2_g1-b1-i1	F2_g3-b4-i1	Second-Degree	Unrelated	Second-Degree	4.5827e-111	2.4789e-111	1.8487
r3	F2_g1-b2-s1	F2_g3-b2-i1	Second-Degree	Unrelated	Second-Degree	3.3892e-113	1.347e-113	2.51623
r3	F2_g1-b2-s1	F2_g3-b4-i1	Second-Degree	Unrelated	Second-Degree	1.3585e-113	1.6743e-114	8.11359
r3	F2_g2-b2-i1	F2_g3-b2-i1	Second-Degree	Unrelated	Second-Degree	1.4456e-112	2.0826e-113	6.94155
r3	F2_g2-b3-i1	F2_g3-b2-i1	Second-Degree	Unrelated	Second-Degree	8.5048e-115	6.6714e-115	1.27481
r3	F2_g2-b4-i1	F2_g3-b4-i1	Second-Degree	Unrelated	Second-Degree	1.5333e-114	1.2892e-114	1.18936
r3	F3_g1-b1-i1	F3_g3-b1-i1	Second-Degree	Unrelated	Second-Degree	1.3298e-114	1.0236e-114	1.29919
r3	F3_g1-b2-s1	F3_g3-b1-i1	Second-Degree	Sibling	Second-Degree	1.31e-109	9.5513e-110	1.37158
r3	F4_g1-b2-s1	F4_g3-b3-i1	Second-Degree	Sibling	Second-Degree	3.151e-112	2.2233e-112	1.41731
r3	F5_g1-b1-s1	F5_g3-b4-i1	Second-Degree	Parent-Child	Second-Degree	1.9535e-108	9.2847e-109	2.10404
r3	F5_g1-b2-s1	F5_g3-b5-i1	Second-Degree	Sibling	Second-Degree	3.2469e-110	2.7149e-110	1.19596
r3	F5_g1-b2-s1	F5_g3-b4-i1	Second-Degree	Sibling	Second-Degree	5.5383e-109	3.8166e-110	14.5105
r3	F5_g1-b2-i1	F5_g3-b1-i1	Second-Degree	Sibling	Second-Degree	2.342e-110	9.391e-111	2.49392
r3	F5_g2-b4-i1	F5_g3-b4-i1	Second-Degree	Sibling	Second-Degree	4.1949e-112	2.5991e-112	1.61401
r3	F1_g3-b2-i1	F1_g3-b5-i1	Sibling	Second-Degree	Sibling	1.6599e-108	1.5873e-108	1.04576
r3	F1_g3-b2-i1	F1_g3-b4-i1	Sibling	Second-Degree	Sibling	8.1181e-112	1.2636e-112	6.42469
r3	F2_g2-b1-i1	F2_g2-b3-i1	Sibling	Second-Degree	Sibling	1.3867e-113	5.8721e-115	23.6156
r3	F2_g2-b1-i1	F2_g2-b2-i1	Sibling	Second-Degree	Sibling	1.3437e-111	1.2006e-111	1.11917
r3	F2_g2-b2-i1	F2_g2-b4-i1	Sibling	Second-Degree	Sibling	2.7106e-110	3.7316e-111	7.26405
r3	F4_g2-b2-i1	F4_g2-b3-i1	Sibling	Second-Degree	Sibling	3.6142e-113	3.1628e-113	1.14272
r1	F2_g1-b1-s1	F2_g2-b6-i1	Unrelated	Second-Degree	Unrelated	2.6897e-115	1.6288e-115	1.6514
r1	F4_g1-b1-i1	F4_g1-b2-s1	Unrelated	Second-Degree	Unrelated	3.7879e-112	6.2262e-113	6.0838
r1	F4_g1-b2-s1	F4_g2-b3-i1	Unrelated	Second-Degree	Unrelated	1.3439e-110	2.0224e-111	6.6452
r1	F4_g1-b2-s1	F4_g2-b5-i1	Unrelated	Second-Degree	Sibling	1.4804e-109	4.7542e-111	31.1372
r1	F4_g1-b2-s1	F4_g2-b4-i1	Unrelated	Second-Degree	Unrelated	1.9403e-112	7.5582e-113	2.5672
r1	F5_g2-b1-i1	F5_g2-b6-i1	Unrelated	Second-Degree	Unrelated	4.8928e-113	2.9152e-113	1.6784
r1	F5_g2-b3-i1	F5_g2-b6-i1	Unrelated	Second-Degree	Unrelated	1.8062e-112	1.3771e-112	1.3116
r1	F5_g2-b5-i1	F5_g2-b6-i1	Unrelated	Second-Degree	Unrelated	2.3189e-113	1.8109e-113	1.2805
r1	F2_g2-b6-i1	F2_g3-b5-i1	Parent-Child	Sibling	Parent-Child	1.6412e-107	1.0949e-107	1.49889
r1	F5_g2-b5-i1	F5_g3-b3-i1	Parent-Child	Sibling	Parent-Child	5.4587e-102	3.0991e-102	1.76139
r1	F1_g1-b1-s1	F1_g3-b5-i1	Second-Degree	Unrelated	Second-Degree	9.5979e-113	2.0266e-113	4.73575
r1	F1_g1-b2-i1	F1_g3-b3-i1	Second-Degree	Unrelated	Second-Degree	1.0175e-110	4.2077e-111	2.41826
r1	F1_g1-b2-s1	F1_g3-b4-i1	Second-Degree	Unrelated	Second-Degree	8.7562e-116	2.9223e-118	299.634
r1	F1_g2-b3-i1	F1_g3-b5-i1	Second-Degree	Unrelated	Second-Degree	2.0532e-110	1.2719e-110	1.61431
r1	F2_g1-b1-i1	F2_g3-b2-i1	Second-Degree	Unrelated	Second-Degree	3.3648e-115	4.9672e-116	6.77369
r1	F2_g1-b1-i1	F2_g3-b4-i1	Second-Degree	Unrelated	Second-Degree	2.327e-115	2.1461e-115	1.08432
r1	F2_g2-b2-i1	F2_g3-b4-i1	Second-Degree	Unrelated	Second-Degree	5.82e-115	1.9262e-115	3.02151
r1	F2_g2-b3-i1	F2_g3-b5-i1	Second-Degree	Sibling	Second-Degree	1.4404e-108	3.4546e-109	4.16947
r1	F2_g2-b4-i1	F2_g3-b5-i1	Second-Degree	Sibling	Second-Degree	1.6719e-110	1.5817e-110	1.05706
r1	F3_g1-b1-s1	F3_g3-b3-i1	Second-Degree	Unrelated	Second-Degree	9.9533e-116	6.921e-116	1.43812
r1	F3_g1-b1-i1	F3_g3-b1-i1	Second-Degree	Unrelated	Second-Degree	4.1131e-114	3.284e-114	1.25247
r1	F3_g1-b2-s1	F3_g3-b3-i1	Second-Degree	Unrelated	Second-Degree	2.764e-116	1.9427e-117	14.2274
r1	F4_g1-b1-s1	F4_g3-b5-i1	Second-Degree	Unrelated	Second-Degree	7.0099e-111	2.1248e-111	3.29902
r1	F4_g1-b2-s1	F4_g3-b3-i1	Second-Degree	Sibling	Second-Degree	2.4404e-108	1.4097e-108	1.73109
r1	F4_g1-b2-s1	F4_g3-b5-i1	Second-Degree	Sibling	Second-Degree	2.0661e-106	2.4703e-107	8.3636
r1	F4_g1-b2-i1	F4_g3-b2-i1	Second-Degree	Unrelated	Second-Degree	1.3768e-116	5.4548e-117	2.52398
r1	F4_g1-b2-i1	F4_g3-b3-i1	Second-Degree	Unrelated	Second-Degree	1.2774e-117	2.3942e-119	53.3533
r1	F4_g2-b1-i1	F4_g3-b2-i1	Second-Degree	Unrelated	Second-Degree	6.1751e-117	6.0289e-117	1.02424
r1	F4_g2-b1-i1	F4_g3-b3-i1	Second-Degree	Unrelated	Second-Degree	5.7294e-118	4.3351e-118	1.32163
r1	F4_g2-b1-i1	F4_g3-b5-i1	Second-Degree	Unrelated	Second-Degree	1.5763e-116	7.3373e-118	21.4837
r1	F4_g2-b2-i1	F4_g3-b5-i1	Second-Degree	Unrelated	Second-Degree	9.1592e-111	4.232e-111	2.16427
r1	F4_g2-b2-i1	F4_g3-b3-i1	Second-Degree	Unrelated	Second-Degree	3.3291e-112	8.1243e-113	4.09769
r1	F5_g1-b1-s1	F5_g3-b2-i1	Second-Degree	Unrelated	Second-Degree	3.205e-112	1.0153e-112	3.15657
r1	F5_g1-b1-i1	F5_g3-b2-i1	Second-Degree	Sibling	Second-Degree	7.7774e-110	7.6688e-110	1.01417
r1	F5_g2-b1-i1	F5_g3-b3-i1	Second-Degree	Sibling	Second-Degree	2.3903e-107	8.2979e-109	28.8064
r1	F5_g2-b3-i1	F5_g3-b1-i1	Second-Degree	Unrelated	Second-Degree	2.5577e-114	2.0054e-114	1.2754
r1	F5_g2-b3-i1	F5_g3-b5-i1	Second-Degree	Unrelated	Second-Degree	4.9624e-115	4.9097e-115	1.01074
r1	F1_g2-b4-i1	F1_g2-b5-i1	Sibling	Parent-Child	Sibling	9.0842e-103	8.0135e-104	11.3365
r1	F1_g2-b3-i1	F1_g2-b5-i1	Sibling	Parent-Child	Sibling	2.2125e-102	7.1813e-103	3.08095
r1	F1_g3-b3-i1	F1_g3-b5-i1	Sibling	Second-Degree	Sibling	3.5778e-106	1.2264e-106	2.91722
r1	F2_g2-b1-i1	F2_g2-b2-i1	Sibling	Parent-Child	Sibling	9.342e-104	5.7414e-104	1.62713
r1	F4_g2-b2-i1	F4_g2-b5-i1	Sibling	Second-Degree	Sibling	2.435e-108	6.7353e-109	3.61527
r1	F4_g3-b1-i1	F4_g3-b5-i1	Sibling	Second-Degree	Sibling	4.7673e-110	1.1977e-110	3.98046
r1	F5_g2-b3-i1	F5_g2-b5-i1	Sibling	Second-Degree	Sibling	5.0809e-110	1.4437e-110	3.51932
r1	F5_g3-b1-i1	F5_g3-b2-i1	Sibling	Second-Degree	Sibling	2.6906e-112	1.4125e-112	1.9049

## Sheet: Table S4
Table S4. Confusion matrix of determining relationships given Minor Allele Frequency (MAF)=0.4 and Minimum Genetic Distance (MGD)=10cM, with 349 selected single nucleotide polymorphisms (SNPs), using simulation data. The rows are the true relationships, and the columns are the predicted relationships.
	Predicted relationships
		Parent-Child	Sibling	Second-Degree	Unrelated
True relationships	Parent-Child	1100	0	0	0
	Sibling	0	992	8	0
	Second-Degree	0	3	1967	30
	Unrelated	0	0	2	1148
